# Supplementary material for: Assessing the Thiamine Diphosphate Dependent Pyruvate Dehydrogenase E1 Subunit for Carboligation Reactions with Aliphatic Ketoacids
Source: Int J Mol Sci. 2020 Nov 16;21(22):8641. doi: 10.3390/ijms21228641 (PMC7696235; doi:10.3390/ijms21228641)
Supplement: Supplementary file 1 [file ijms-21-08641-s001.zip]

Archive with 1 entries (1 files):
- ijms-980340-supplementary.docx
